# Supplementary material for: Negativity Bias in Media Multitasking: The Effects of Negative Social Media Messages on Attention to Television News Broadcasts
Source: PLoS One. 2016 May 4;11(5):e0153712. doi: 10.1371/journal.pone.0153712 (PMC4856346; doi:10.1371/journal.pone.0153712)
Supplement: S3 Appendix — To protect participants’ privacy, participant identifiers have been anonymized and no participant-related data are included in the data files. (ZIP) [file pone.0153712.s003.zip]

Archive with 5 entries (5 files):
- analyses.sps
- multitasking.sav
- preprocess.sps
- README.txt
- results.spv
