# Supplementary material for: Negativity Bias in Media Multitasking: The Effects of Negative Social Media Messages on Attention to Television News Broadcasts
Source: PLoS One. 2016 May 4;11(5):e0153712. doi: 10.1371/journal.pone.0153712 (PMC4856346; doi:10.1371/journal.pone.0153712)
Supplement: S3 Appendix — To protect participants’ privacy, participant identifiers have been anonymized and no participant-related data are included in the data files. (ZIP) [file pone.0153712.s003.zip › analyses.sps]

* Encoding: UTF-8.
USE ALL.
EXECUTE.

* Criteria: always include fixed factors newsval tweetval newsval*tweetval mood and.
* Always include random intercept for participants. Also include random intercept for news if it is not redundant and p<.20.
* Include random slopes for news and tweet valence if not redundant and p<.20.

*** Attention related variables.
TITLE Attention variables.
* Tweet related ATTENTION variables.
SUBTITLE Attention to Tweets.
FILTER BY OKtweet_attention.
EXECUTE.
MIXED tweet_attention BY newsval tweetval newsid
  /CRITERIA=CIN(95) MXITER(100) MXSTEP(10) SCORING(1) SINGULAR(0.000000000001) HCONVERGE(0, 
    ABSOLUTE) LCONVERGE(0, ABSOLUTE) PCONVERGE(0.000001, ABSOLUTE)
  /FIXED=newsval tweetval newsval*tweetval | SSTYPE(3)
  /RANDOM=intercept tweetval | SUBJECT(partid)
  /RANDOM=intercept | SUBJECT(newsid)
  /PRINT=TESTCOV
  /EMMEANS=TABLES(newsval) COMPARE
  /EMMEANS=TABLES(tweetval) COMPARE
  /EMMEANS=TABLES(newsval*tweetval) COMPARE(tweetval)
  /EMMEANS=TABLES(tweetval*newsval) COMPARE(newsval)
  /TEST='[posnews > negnews] * [postweet > negtweet]' newsval*tweetval 1 -1 -1 1 DIVISOR=2
  /TEST='negtweet > postweet' tweetval -2 2 newsval*tweetval -1 1 -1 1  DIVISOR=2
  /METHOD=ReML.
FILTER BY OKgaze_allocation_estimate.
EXECUTE.
MIXED gaze_allocation_estimate BY newsval tweetval newsid
  /CRITERIA=CIN(95) MXITER(100) MXSTEP(10) SCORING(1) SINGULAR(0.000000000001) HCONVERGE(0, 
    ABSOLUTE) LCONVERGE(0, ABSOLUTE) PCONVERGE(0.000001, ABSOLUTE)
  /FIXED=newsval tweetval newsval*tweetval | SSTYPE(3)
  /RANDOM=intercept tweetval | SUBJECT(partid)
  /RANDOM=intercept | SUBJECT(newsid)
  /EMMEANS=TABLES(newsval) COMPARE
  /EMMEANS=TABLES(tweetval) COMPARE
  /EMMEANS=TABLES(newsval*tweetval) COMPARE(tweetval)
  /EMMEANS=TABLES(tweetval*newsval) COMPARE(newsval)
  /TEST='[posnews > negnews] * [postweet > negtweet]' newsval*tweetval 1 -1 -1 1 DIVISOR=2
  /TEST='negtweet > postweet' tweetval -2 2 newsval*tweetval -1 1 -1 1  DIVISOR=2
  /PRINT=TESTCOV
  /METHOD=ReML.
FILTER BY OKtracked_gaze_tabletVStv.
EXECUTE.
MIXED tracked_gaze_tabletVStv BY newsval tweetval newsid
  /CRITERIA=CIN(95) MXITER(100) MXSTEP(10) SCORING(1) SINGULAR(0.000000000001) HCONVERGE(0, 
    ABSOLUTE) LCONVERGE(0, ABSOLUTE) PCONVERGE(0.000001, ABSOLUTE)
  /FIXED=newsval tweetval newsval*tweetval | SSTYPE(3)
  /RANDOM=intercept | SUBJECT(partid)
  /RANDOM=intercept | SUBJECT(newsid)
  /EMMEANS=TABLES(newsval) COMPARE
  /EMMEANS=TABLES(tweetval) COMPARE
  /EMMEANS=TABLES(newsval*tweetval) COMPARE(tweetval)
  /EMMEANS=TABLES(tweetval*newsval) COMPARE(newsval)
  /TEST='[posnews > negnews] * [postweet > negtweet]' newsval*tweetval 1 -1 -1 1 DIVISOR=2
  /TEST='negtweet > postweet' tweetval -2 2 newsval*tweetval -1 1 -1 1  DIVISOR=2
  /PRINT=TESTCOV
  /METHOD=ReML.
FILTER BY OKrecognition_tweets.
EXECUTE.
MIXED recognition_tweets BY newsval tweetval newsid
  /CRITERIA=CIN(95) MXITER(100) MXSTEP(10) SCORING(1) SINGULAR(0.000000000001) HCONVERGE(0, 
    ABSOLUTE) LCONVERGE(0, ABSOLUTE) PCONVERGE(0.000001, ABSOLUTE)
  /FIXED=newsval tweetval newsval*tweetval | SSTYPE(3)
  /RANDOM=intercept | SUBJECT(partid)
  /RANDOM=intercept | SUBJECT(newsid)
  /PRINT=TESTCOV
  /EMMEANS=TABLES(newsval) COMPARE
  /EMMEANS=TABLES(tweetval) COMPARE
  /EMMEANS=TABLES(newsval*tweetval) COMPARE(tweetval)
  /EMMEANS=TABLES(tweetval*newsval) COMPARE(newsval)
  /TEST='[posnews > negnews] * [postweet > negtweet]' newsval*tweetval 1 -1 -1 1 DIVISOR=2
  /TEST='negtweet > postweet' tweetval -2 2 newsval*tweetval -1 1 -1 1  DIVISOR=2
  /METHOD=ReML.
* News related ATTENTION variables.
SUBTITLE Attention to News.
FILTER BY OKnews_attention.
EXECUTE.
MIXED news_attention BY newsval tweetval newsid
  /CRITERIA=CIN(95) MXITER(100) MXSTEP(10) SCORING(1) SINGULAR(0.000000000001) HCONVERGE(0, 
    ABSOLUTE) LCONVERGE(0, ABSOLUTE) PCONVERGE(0.000001, ABSOLUTE)
  /FIXED=newsval tweetval newsval*tweetval | SSTYPE(3)
  /RANDOM=intercept tweetval | SUBJECT(partid)
  /RANDOM=intercept | SUBJECT(newsid)
  /EMMEANS=TABLES(newsval) COMPARE
  /EMMEANS=TABLES(tweetval) COMPARE
  /EMMEANS=TABLES(newsval*tweetval) COMPARE(tweetval)
  /EMMEANS=TABLES(tweetval*newsval) COMPARE(newsval)
  /TEST='[posnews > negnews] * [postweet > negtweet]' newsval*tweetval 1 0 -1 -1 0 1 DIVISOR=2
  /TEST='negtweet > postweet' tweetval -2 0 2 newsval*tweetval -1 0 1 -1 0 1  DIVISOR=2
  /TEST='tweets > no tweets' tweetval -2 4 -2 newsval*tweetval -1 2 -1 -1 2 -1 DIVISOR=4
  /PRINT=TESTCOV
  /METHOD=ReML.
FILTER BY OKrecognition_news_factual.
EXECUTE.
MIXED recognition_news_factual BY newsval tweetval newsid
  /CRITERIA=CIN(95) MXITER(100) MXSTEP(10) SCORING(1) SINGULAR(0.000000000001) HCONVERGE(0, 
    ABSOLUTE) LCONVERGE(0, ABSOLUTE) PCONVERGE(0.000001, ABSOLUTE)
  /FIXED=newsval tweetval newsval*tweetval | SSTYPE(3)
  /RANDOM=intercept tweetval | SUBJECT(partid)
  /RANDOM=intercept | SUBJECT(newsid)
  /PRINT=TESTCOV
  /EMMEANS=TABLES(newsval) COMPARE
  /EMMEANS=TABLES(tweetval) COMPARE
  /EMMEANS=TABLES(newsval*tweetval) COMPARE(tweetval)
  /EMMEANS=TABLES(tweetval*newsval) COMPARE(newsval)
  /TEST='[posnews > negnews] * [postweet > negtweet]' newsval*tweetval 1 0 -1 -1 0 1 DIVISOR=2
  /TEST='negtweet > postweet' tweetval -2 0 2 newsval*tweetval -1 0 1 -1 0 1  DIVISOR=2
  /TEST='tweets > no tweets' tweetval -2 4 -2 newsval*tweetval -1 2 -1 -1 2 -1 DIVISOR=4
  /TEST='[posnews > negnews] * [tweets > no tweets]' newsval*tweetval 1 -2 1 -1 2 -1 DIVISOR=4
  /TEST='tweets > no tweets @ negnews' tweetval -1 2 -1 newsval*tweetval -1 2 -1 0 0 0 DIVISOR=2
  /TEST='tweets > no tweets @ posnews' tweetval -1 2 -1 newsval*tweetval 0 0 0 -1 2 -1 DIVISOR=2
  /METHOD=ReML.
FILTER BY OKrecognition_news_visual.
EXECUTE.
MIXED recognition_news_visual BY newsval tweetval newsid
  /CRITERIA=CIN(95) MXITER(100) MXSTEP(10) SCORING(1) SINGULAR(0.000000000001) HCONVERGE(0, 
    ABSOLUTE) LCONVERGE(0, ABSOLUTE) PCONVERGE(0.000001, ABSOLUTE)
  /FIXED=newsval tweetval newsval*tweetval | SSTYPE(3)
  /RANDOM=intercept | SUBJECT(partid)
  /RANDOM=intercept | SUBJECT(newsid)
  /EMMEANS=TABLES(newsval) COMPARE
  /EMMEANS=TABLES(tweetval) COMPARE
  /EMMEANS=TABLES(newsval*tweetval) COMPARE(tweetval)
  /EMMEANS=TABLES(tweetval*newsval) COMPARE(newsval)
  /TEST='[posnews > negnews] * [postweet > negtweet]' newsval*tweetval 1 0 -1 -1 0 1 DIVISOR=2
  /TEST='negtweet > postweet' tweetval -2 0 2 newsval*tweetval -1 0 1 -1 0 1  DIVISOR=2
  /TEST='tweets > no tweets' tweetval -2 4 -2 newsval*tweetval -1 2 -1 -1 2 -1 DIVISOR=4
  /PRINT=TESTCOV
  /METHOD=ReML.
** Physiological variables.
SUBTITLE Physiology.
FILTER BY OKIBI.
EXECUTE.
MIXED IBI BY newsval tweetval mood newsid WITH BL_IBI epoch
  /CRITERIA=CIN(95) MXITER(100) MXSTEP(10) SCORING(1) SINGULAR(0.000000000001) HCONVERGE(0, 
    ABSOLUTE) LCONVERGE(0, ABSOLUTE) PCONVERGE(0.000001, ABSOLUTE)
  /FIXED=newsval tweetval newsval*tweetval  epoch BL_IBI | SSTYPE(3)
  /RANDOM=intercept newsval tweetval epoch | SUBJECT(partid)
  /RANDOM=intercept | SUBJECT(newsid)
  /REPEATED=epoch | SUBJECT(partid*newsid) COVTYPE(AR1)
  /EMMEANS=TABLES(newsval) COMPARE
  /EMMEANS=TABLES(tweetval) COMPARE
  /EMMEANS=TABLES(newsval*tweetval) COMPARE(tweetval)
  /EMMEANS=TABLES(tweetval*newsval) COMPARE(newsval)
  /TEST='[posnews > negnews] * [postweet > negtweet]' newsval*tweetval 1 0 -1 -1 0 1 DIVISOR=2
  /TEST='negtweet > postweet' tweetval -2 0 2 newsval*tweetval -1 0 1 -1 0 1  DIVISOR=2
  /TEST='tweets > no tweets' tweetval -2 4 -2 newsval*tweetval -1 2 -1 -1 2 -1 DIVISOR=4
  /PRINT=TESTCOV SOLUTION R
  /METHOD=REML.

*** Auxiliary evaluations.
*** Media experience etc.
** Behavioral and self-report variables.
TITLE Auxiliary evaluations.
SUBTITLE Auxiliary Tweet evaluations.
FILTER BY OKtweet_liking.
EXECUTE.
MIXED tweet_liking BY newsval tweetval newsid
  /CRITERIA=CIN(95) MXITER(100) MXSTEP(10) SCORING(1) SINGULAR(0.000000000001) HCONVERGE(0, 
    ABSOLUTE) LCONVERGE(0, ABSOLUTE) PCONVERGE(0.000001, ABSOLUTE)
  /FIXED=newsval tweetval newsval*tweetval | SSTYPE(3)
  /RANDOM=intercept tweetval | SUBJECT(partid)
  /PRINT=TESTCOV
  /EMMEANS=TABLES(newsval) COMPARE
  /EMMEANS=TABLES(tweetval) COMPARE
  /EMMEANS=TABLES(newsval*tweetval) COMPARE(tweetval)
  /EMMEANS=TABLES(tweetval*newsval) COMPARE(newsval)
  /TEST='[posnews > negnews] * [postweet > negtweet]' newsval*tweetval 1 -1 -1 1 DIVISOR=2
  /METHOD=ReML.
FILTER BY OKtweet_involvement.
EXECUTE.
MIXED tweet_involvement BY newsval tweetval newsid
  /CRITERIA=CIN(95) MXITER(100) MXSTEP(10) SCORING(1) SINGULAR(0.000000000001) HCONVERGE(0, 
    ABSOLUTE) LCONVERGE(0, ABSOLUTE) PCONVERGE(0.000001, ABSOLUTE)
  /FIXED=newsval tweetval newsval*tweetval | SSTYPE(3)
  /RANDOM=intercept tweetval | SUBJECT(partid)
  /RANDOM=intercept | SUBJECT(newsid)
  /EMMEANS=TABLES(newsval) COMPARE
  /EMMEANS=TABLES(tweetval) COMPARE
  /EMMEANS=TABLES(newsval*tweetval) COMPARE(tweetval)
  /EMMEANS=TABLES(tweetval*newsval) COMPARE(newsval)
  /TEST='[posnews > negnews] * [postweet > negtweet]' newsval*tweetval 1 -1 -1 1 DIVISOR=2
  /TEST='negtweet > postweet' tweetval -2 2 newsval*tweetval -1 1 -1 1  DIVISOR=2
  /PRINT=TESTCOV
  /METHOD=ReML.
FILTER BY OKmultitask_effort.
EXECUTE.
MIXED multitask_effort BY newsval tweetval newsid
  /CRITERIA=CIN(95) MXITER(100) MXSTEP(10) SCORING(1) SINGULAR(0.000000000001) HCONVERGE(0, 
    ABSOLUTE) LCONVERGE(0, ABSOLUTE) PCONVERGE(0.000001, ABSOLUTE)
  /FIXED=newsval tweetval newsval*tweetval | SSTYPE(3)
  /RANDOM=intercept newsval | SUBJECT(partid)
  /PRINT=TESTCOV
  /EMMEANS=TABLES(newsval) COMPARE
  /EMMEANS=TABLES(tweetval) COMPARE
  /EMMEANS=TABLES(newsval*tweetval) COMPARE(tweetval)
  /EMMEANS=TABLES(tweetval*newsval) COMPARE(newsval)
  /TEST='[posnews > negnews] * [postweet > negtweet]' newsval*tweetval 1 -1 -1 1 DIVISOR=2
  /TEST='negtweet > postweet' tweetval -2 2 newsval*tweetval -1 1 -1 1  DIVISOR=2
  /METHOD=ReML.
SUBTITLE Auxiliary News evaluations.
FILTER BY OKnews_liking.
EXECUTE.
MIXED news_liking BY newsval tweetval newsid
  /CRITERIA=CIN(95) MXITER(100) MXSTEP(10) SCORING(1) SINGULAR(0.000000000001) HCONVERGE(0, 
    ABSOLUTE) LCONVERGE(0, ABSOLUTE) PCONVERGE(0.000001, ABSOLUTE)
  /FIXED=newsval tweetval newsval*tweetval | SSTYPE(3)
  /RANDOM=intercept newsval | SUBJECT(partid)
  /RANDOM=intercept | SUBJECT(newsid)
  /EMMEANS=TABLES(newsval) COMPARE
  /EMMEANS=TABLES(tweetval) COMPARE
  /EMMEANS=TABLES(newsval*tweetval) COMPARE(tweetval)
  /EMMEANS=TABLES(tweetval*newsval) COMPARE(newsval)
  /TEST='[posnews > negnews] * [postweet > negtweet]' newsval*tweetval 1 0 -1 -1 0 1 DIVISOR=2
  /TEST='negtweet > postweet' tweetval -2 0 2 newsval*tweetval -1 0 1 -1 0 1  DIVISOR=2
  /TEST='tweets > no tweets' tweetval -2 4 -2 newsval*tweetval -1 2 -1 -1 2 -1 DIVISOR=4
  /PRINT=TESTCOV
  /METHOD=ReML.
FILTER BY OKnews_involvement.
EXECUTE.
MIXED news_involvement BY newsval tweetval newsid
  /CRITERIA=CIN(95) MXITER(100) MXSTEP(10) SCORING(1) SINGULAR(0.000000000001) HCONVERGE(0, 
    ABSOLUTE) LCONVERGE(0, ABSOLUTE) PCONVERGE(0.000001, ABSOLUTE)
  /FIXED=newsval tweetval newsval*tweetval | SSTYPE(3)
  /RANDOM=intercept newsval | SUBJECT(partid)
  /RANDOM=intercept | SUBJECT(newsid)
  /EMMEANS=TABLES(newsval) COMPARE
  /EMMEANS=TABLES(tweetval) COMPARE
  /EMMEANS=TABLES(newsval*tweetval) COMPARE(tweetval)
  /EMMEANS=TABLES(tweetval*newsval) COMPARE(newsval)
  /TEST='[posnews > negnews] * [postweet > negtweet]' newsval*tweetval 1 0 -1 -1 0 1 DIVISOR=2
  /TEST='negtweet > postweet' tweetval -2 0 2 newsval*tweetval -1 0 1 -1 0 1  DIVISOR=2
  /TEST='tweets > no tweets' tweetval -2 4 -2 newsval*tweetval -1 2 -1 -1 2 -1 DIVISOR=4
  /PRINT=TESTCOV
  /METHOD=ReML.
FILTER BY OKnews_comprehension.
EXECUTE.
MIXED news_comprehension BY newsval tweetval newsid
  /CRITERIA=CIN(95) MXITER(100) MXSTEP(10) SCORING(1) SINGULAR(0.000000000001) HCONVERGE(0, 
    ABSOLUTE) LCONVERGE(0, ABSOLUTE) PCONVERGE(0.000001, ABSOLUTE)
  /FIXED=newsval tweetval newsval*tweetval | SSTYPE(3)
  /RANDOM=intercept | SUBJECT(partid)
  /RANDOM=intercept | SUBJECT(newsid)
  /EMMEANS=TABLES(newsval) COMPARE
  /EMMEANS=TABLES(tweetval) COMPARE
  /EMMEANS=TABLES(newsval*tweetval) COMPARE(tweetval)
  /EMMEANS=TABLES(tweetval*newsval) COMPARE(newsval)
  /TEST='[posnews > negnews] * [postweet > negtweet]' newsval*tweetval 1 0 -1 -1 0 1 DIVISOR=2
  /TEST='negtweet > postweet' tweetval -2 0 2 newsval*tweetval -1 0 1 -1 0 1  DIVISOR=2
  /TEST='tweets > no tweets' tweetval -2 4 -2 newsval*tweetval -1 2 -1 -1 2 -1 DIVISOR=4
  /PRINT=TESTCOV
  /METHOD=ReML.
FILTER BY OKnews_newinfo.
EXECUTE.
MIXED news_newinfo BY newsval tweetval newsid
  /CRITERIA=CIN(95) MXITER(100) MXSTEP(10) SCORING(1) SINGULAR(0.000000000001) HCONVERGE(0, 
    ABSOLUTE) LCONVERGE(0, ABSOLUTE) PCONVERGE(0.000001, ABSOLUTE)
  /FIXED=newsval tweetval newsval*tweetval | SSTYPE(3)
  /RANDOM=intercept newsval | SUBJECT(partid)
  /RANDOM=intercept | SUBJECT(newsid)
  /EMMEANS=TABLES(newsval) COMPARE
  /EMMEANS=TABLES(tweetval) COMPARE
  /EMMEANS=TABLES(newsval*tweetval) COMPARE(tweetval)
  /EMMEANS=TABLES(tweetval*newsval) COMPARE(newsval)
  /TEST='[posnews > negnews] * [postweet > negtweet]' newsval*tweetval 1 0 -1 -1 0 1 DIVISOR=2
  /TEST='negtweet > postweet' tweetval -2 0 2 newsval*tweetval -1 0 1 -1 0 1  DIVISOR=2
  /TEST='tweets > no tweets' tweetval -2 4 -2 newsval*tweetval -1 2 -1 -1 2 -1 DIVISOR=4
  /PRINT=TESTCOV
  /METHOD=ReML.
FILTER BY OKnews_trust.
EXECUTE.
MIXED news_trust BY newsval tweetval newsid
  /CRITERIA=CIN(95) MXITER(100) MXSTEP(10) SCORING(1) SINGULAR(0.000000000001) HCONVERGE(0, 
    ABSOLUTE) LCONVERGE(0, ABSOLUTE) PCONVERGE(0.000001, ABSOLUTE)
  /FIXED=newsval tweetval newsval*tweetval | SSTYPE(3)
  /RANDOM=intercept newsval | SUBJECT(partid)
  /RANDOM=intercept | SUBJECT(newsid)
  /EMMEANS=TABLES(newsval) COMPARE
  /EMMEANS=TABLES(tweetval) COMPARE
  /EMMEANS=TABLES(newsval*tweetval) COMPARE(tweetval)
  /EMMEANS=TABLES(tweetval*newsval) COMPARE(newsval)
  /TEST='[posnews > negnews] * [postweet > negtweet]' newsval*tweetval 1 0 -1 -1 0 1 DIVISOR=2
  /TEST='negtweet > postweet' tweetval -2 0 2 newsval*tweetval -1 0 1 -1 0 1  DIVISOR=2
  /TEST='tweets > no tweets' tweetval -2 4 -2 newsval*tweetval -1 2 -1 -1 2 -1 DIVISOR=4
  /PRINT=TESTCOV
  /METHOD=ReML.
FILTER BY OKnews_consumption_intent.
EXECUTE.
MIXED news_consumption_intent BY newsval tweetval newsid
  /CRITERIA=CIN(95) MXITER(100) MXSTEP(10) SCORING(1) SINGULAR(0.000000000001) HCONVERGE(0, 
    ABSOLUTE) LCONVERGE(0, ABSOLUTE) PCONVERGE(0.000001, ABSOLUTE)
  /FIXED=newsval tweetval newsval*tweetval | SSTYPE(3)
  /RANDOM=intercept newsval | SUBJECT(partid)
  /RANDOM=intercept | SUBJECT(newsid)
  /EMMEANS=TABLES(newsval) COMPARE
  /EMMEANS=TABLES(tweetval) COMPARE
  /EMMEANS=TABLES(newsval*tweetval) COMPARE(tweetval)
  /EMMEANS=TABLES(tweetval*newsval) COMPARE(newsval)
  /TEST='[posnews > negnews] * [postweet > negtweet]' newsval*tweetval 1 0 -1 -1 0 1 DIVISOR=2
  /TEST='negtweet > postweet' tweetval -2 0 2 newsval*tweetval -1 0 1 -1 0 1  DIVISOR=2
  /TEST='tweets > no tweets' tweetval -2 4 -2 newsval*tweetval -1 2 -1 -1 2 -1 DIVISOR=4
  /PRINT=TESTCOV
  /METHOD=ReML.
*** Emotions.
TITLE Emotional responses.
SUBTITLE Auxiliary Emotional self-reports.
FILTER BY OKSAMval.
EXECUTE.
MIXED SAMval BY newsval tweetval mood newsid
  /CRITERIA=CIN(95) MXITER(100) MXSTEP(10) SCORING(1) SINGULAR(0.000000000001) HCONVERGE(0, 
    ABSOLUTE) LCONVERGE(0, ABSOLUTE) PCONVERGE(0.000001, ABSOLUTE)
  /FIXED=newsval tweetval mood newsval*tweetval | SSTYPE(3)
  /RANDOM=intercept | SUBJECT(partid)
  /RANDOM=intercept | SUBJECT(newsid)
  /EMMEANS=TABLES(newsval) COMPARE
  /EMMEANS=TABLES(tweetval) COMPARE
  /EMMEANS=TABLES(mood) COMPARE
  /EMMEANS=TABLES(mood) COMPARE ADJ(BONFERRONI)
  /EMMEANS=TABLES(newsval*tweetval) COMPARE(tweetval)
  /EMMEANS=TABLES(tweetval*newsval) COMPARE(newsval)
  /TEST='[posnews > negnews] * [postweet > negtweet]' newsval*tweetval 1 0 -1 -1 0 1 DIVISOR=2
  /TEST='negtweet > postweet' tweetval -2 0 2 newsval*tweetval -1 0 1 -1 0 1  DIVISOR=2
  /TEST='tweets > no tweets' tweetval -2 4 -2 newsval*tweetval -1 2 -1 -1 2 -1 DIVISOR=4
  /TEST='pos>neg mood' mood 1 1 -1 -1
  /PRINT=TESTCOV SOLUTION 
  /METHOD=ReML.
FILTER BY OKSAMaro.
EXECUTE.
MIXED SAMaro BY newsval tweetval mood newsid
  /CRITERIA=CIN(95) MXITER(100) MXSTEP(10) SCORING(1) SINGULAR(0.000000000001) HCONVERGE(0, 
    ABSOLUTE) LCONVERGE(0, ABSOLUTE) PCONVERGE(0.000001, ABSOLUTE)
  /FIXED=newsval tweetval mood newsval*tweetval | SSTYPE(3)
  /RANDOM=intercept  | SUBJECT(partid)
  /RANDOM=intercept | SUBJECT(newsid)
  /EMMEANS=TABLES(newsval) COMPARE
  /EMMEANS=TABLES(tweetval) COMPARE
  /EMMEANS=TABLES(mood) COMPARE
  /EMMEANS=TABLES(mood) COMPARE ADJ(BONFERRONI)
  /EMMEANS=TABLES(newsval*tweetval) COMPARE(tweetval)
  /EMMEANS=TABLES(tweetval*newsval) COMPARE(newsval)
  /TEST='[posnews > negnews] * [postweet > negtweet]' newsval*tweetval 1 0 -1 -1 0 1 DIVISOR=2
  /TEST='negtweet > postweet' tweetval -2 0 2 newsval*tweetval -1 0 1 -1 0 1  DIVISOR=2
  /TEST='tweets > no tweets' tweetval -2 4 -2 newsval*tweetval -1 2 -1 -1 2 -1 DIVISOR=4
  /TEST='hil>lo mood' mood 1 -1 1 -1
  /PRINT=TESTCOV
  /METHOD=ReML.
SUBTITLE Auxiliary Emotional psychophysiology.
FILTER BY OKlogiSCR.
EXECUTE.
MIXED logiSCR BY newsval tweetval mood newsid WITH BL_logiSCR epoch
  /CRITERIA=CIN(95) MXITER(100) MXSTEP(10) SCORING(1) SINGULAR(0.000000000001) HCONVERGE(0, 
    ABSOLUTE) LCONVERGE(0, ABSOLUTE) PCONVERGE(0.000001, ABSOLUTE)
  /FIXED=newsval tweetval newsval*tweetval mood epoch BL_logiSCR | SSTYPE(3)
  /RANDOM=intercept epoch | SUBJECT(partid)
  /REPEATED=epoch | SUBJECT(partid*newsid) COVTYPE(AR1)
  /EMMEANS=TABLES(newsval) COMPARE
  /EMMEANS=TABLES(tweetval) COMPARE
  /EMMEANS=TABLES(mood) COMPARE
  /EMMEANS=TABLES(mood) COMPARE ADJ(BONFERRONI)
  /EMMEANS=TABLES(newsval*tweetval) COMPARE(tweetval)
  /EMMEANS=TABLES(tweetval*newsval) COMPARE(newsval)
  /TEST='[posnews > negnews] * [postweet > negtweet]' newsval*tweetval 1 0 -1 -1 0 1 DIVISOR=2
  /TEST='negtweet > postweet' tweetval -2 0 2 newsval*tweetval -1 0 1 -1 0 1  DIVISOR=2
  /TEST='tweets > no tweets' tweetval -2 4 -2 newsval*tweetval -1 2 -1 -1 2 -1 DIVISOR=4
  /TEST='pos>neg mood' mood 1 1 -1 -1
  /TEST='hil>lo mood' mood 1 -1 1 -1
  /PRINT=TESTCOV SOLUTION
  /METHOD=REML.
FILTER BY OKlogEMGZM.
EXECUTE.
MIXED logEMGZM BY newsval tweetval mood newsid epoch WITH BL_logEMGZM
  /CRITERIA=CIN(95) MXITER(100) MXSTEP(10) SCORING(1) SINGULAR(0.000000000001) HCONVERGE(0, 
    ABSOLUTE) LCONVERGE(0, ABSOLUTE) PCONVERGE(0.000001, ABSOLUTE)
  /FIXED=newsval tweetval newsval*tweetval mood epoch BL_logEMGZM | SSTYPE(3)
  /RANDOM=intercept mood epoch | SUBJECT(partid)
  /REPEATED=epoch | SUBJECT(partid*newsid) COVTYPE(AR1)
  /PRINT=TESTCOV SOLUTION
  /EMMEANS=TABLES(newsval) COMPARE
  /EMMEANS=TABLES(tweetval) COMPARE
  /EMMEANS=TABLES(mood) COMPARE
  /EMMEANS=TABLES(mood) COMPARE ADJ(BONFERRONI)
  /EMMEANS=TABLES(newsval*tweetval) COMPARE(tweetval)
  /EMMEANS=TABLES(tweetval*newsval) COMPARE(newsval)
  /TEST='[posnews > negnews] * [postweet > negtweet]' newsval*tweetval 1 0 -1 -1 0 1 DIVISOR=2
  /TEST='negtweet > postweet' tweetval -2 0 2 newsval*tweetval -1 0 1 -1 0 1  DIVISOR=2
  /TEST='tweets > no tweets' tweetval -2 4 -2 newsval*tweetval -1 2 -1 -1 2 -1 DIVISOR=4
  /TEST='pos>neg mood' mood 1 1 -1 -1
  /METHOD=REML.
FILTER BY OKlogEMGCS.
EXECUTE.
MIXED logEMGCS BY newsval tweetval mood newsid WITH BL_logEMGCS epoch
  /CRITERIA=CIN(95) MXITER(100) MXSTEP(10) SCORING(1) SINGULAR(0.000000000001) HCONVERGE(0, 
    ABSOLUTE) LCONVERGE(0, ABSOLUTE) PCONVERGE(0.000001, ABSOLUTE)
  /FIXED=newsval tweetval newsval*tweetval mood epoch BL_logEMGCS | SSTYPE(3)
  /RANDOM=intercept mood epoch | SUBJECT(partid)
  /REPEATED=epoch | SUBJECT(partid*newsid) COVTYPE(AR1)
  /PRINT=TESTCOV SOLUTION
  /EMMEANS=TABLES(newsval) COMPARE
  /EMMEANS=TABLES(tweetval) COMPARE
  /EMMEANS=TABLES(mood) COMPARE
  /EMMEANS=TABLES(mood) COMPARE ADJ(BONFERRONI)
  /EMMEANS=TABLES(newsval*tweetval) COMPARE(tweetval)
  /EMMEANS=TABLES(tweetval*newsval) COMPARE(newsval)
  /TEST='[posnews > negnews] * [postweet > negtweet]' newsval*tweetval 1 0 -1 -1 0 1 DIVISOR=2
  /TEST='negtweet > postweet' tweetval -2 0 2 newsval*tweetval -1 0 1 -1 0 1  DIVISOR=2
  /TEST='tweets > no tweets' tweetval -2 4 -2 newsval*tweetval -1 2 -1 -1 2 -1 DIVISOR=4
  /TEST='pos>neg mood' mood 1 1 -1 -1
  /METHOD=REML.
FILTER BY OKlogEMGOO.
EXECUTE.
MIXED logEMGOO BY newsval tweetval mood newsid WITH BL_logEMGOO epoch
  /CRITERIA=CIN(95) MXITER(100) MXSTEP(10) SCORING(1) SINGULAR(0.000000000001) HCONVERGE(0, 
    ABSOLUTE) LCONVERGE(0, ABSOLUTE) PCONVERGE(0.000001, ABSOLUTE)
  /FIXED=newsval tweetval newsval*tweetval mood epoch BL_logEMGOO | SSTYPE(3)
  /RANDOM=intercept newsval mood epoch | SUBJECT(partid)
  /REPEATED=epoch | SUBJECT(partid*newsid) COVTYPE(AR1)
  /PRINT=TESTCOV SOLUTION
  /EMMEANS=TABLES(newsval) COMPARE
  /EMMEANS=TABLES(tweetval) COMPARE
  /EMMEANS=TABLES(mood) COMPARE
  /EMMEANS=TABLES(mood) COMPARE ADJ(BONFERRONI)
  /EMMEANS=TABLES(newsval*tweetval) COMPARE(tweetval)
  /EMMEANS=TABLES(tweetval*newsval) COMPARE(newsval)
  /TEST='[posnews > negnews] * [postweet > negtweet]' newsval*tweetval 1 0 -1 -1 0 1 DIVISOR=2
  /TEST='negtweet > postweet' tweetval -2 0 2 newsval*tweetval -1 0 1 -1 0 1  DIVISOR=2
  /TEST='tweets > no tweets' tweetval -2 4 -2 newsval*tweetval -1 2 -1 -1 2 -1 DIVISOR=4
  /TEST='pos>neg mood' mood 1 1 -1 -1
  /TEST='hil>lo mood' mood 1 -1 1 -1
  /METHOD=REML.
