# Supplementary material for: Negativity Bias in Media Multitasking: The Effects of Negative Social Media Messages on Attention to Television News Broadcasts
Source: PLoS One. 2016 May 4;11(5):e0153712. doi: 10.1371/journal.pone.0153712 (PMC4856346; doi:10.1371/journal.pone.0153712)
Supplement: S3 Appendix — To protect participants’ privacy, participant identifiers have been anonymized and no participant-related data are included in the data files. (ZIP) [file pone.0153712.s003.zip › preprocess.sps]

* Encoding: UTF-8.
* Open data files. Remember to change CD command to correct directory!.
CD 'C:\Temp\'. 
GET FILE='multitasking.sav'.
DATASET NAME multitasking.
DATASET ACTIVATE multitasking.
* Calculate derived scores (averages across original items).
COMPUTE news_involvement=(news_interest+news_relevance) / 2.
COMPUTE news_attention=(news_concentration+news_immersion)/2.
COMPUTE news_purchase_intent=(news_wouldbuy+news_wouldpay)/2.
COMPUTE tweet_involvement=(tweet_interest+tweet_relevance) / 2.
COMPUTE tweet_attention=(tweet_concentration+tweet_immersion)/2.
EXECUTE.
* Calculate filters for self-report variables.
* - calculate SDs for each participant.
AGGREGATE
  /OUTFILE=* MODE=ADDVARIABLES OVERWRITEVARS=YES
  /BREAK=partid
  /SAMval_sd=SD(SAMval) 
  /SAMaro_sd=SD(SAMaro) 
  /news_liking_sd=SD(news_liking) 
  /news_interest_sd=SD(news_interest) 
  /news_relevance_sd=SD(news_relevance) 
  /news_immersion_sd=SD(news_immersion) 
  /news_concentration_sd=SD(news_concentration) 
  /news_newinfo_sd=SD(news_newinfo) 
  /news_comprehension_sd=SD(news_comprehension) 
  /news_trust_sd=SD(news_trust) 
  /news_wouldbuy_sd=SD(news_wouldbuy)
  /news_wouldpay_sd=SD(news_wouldpay)
  /news_wouldshare_sd=SD(news_wouldshare)
  /tweet_liking_sd=SD(tweet_liking) 
  /tweet_interest_sd=SD(tweet_interest) 
  /tweet_relevance_sd=SD(tweet_relevance) 
  /tweet_immersion_sd=SD(tweet_immersion) 
  /tweet_concentration_sd=SD(tweet_concentration) 
  /multitask_effort_sd=SD(multitask_effort)
  /gaze_allocation_estimate_sd=SD(gaze_allocation_estimate) 
  /recognition_news_factual_sd=SD(recognition_news_factual) 
  /recognition_news_visual_sd=SD(recognition_news_visual) 
  /recognition_tweets_sd=SD(recognition_tweets)
  /tracked_gaze_tabletVStv_sd=SD(tracked_gaze_tabletVStv).
* - exclude participants without variance (SD=0).
* - for behavioral variables, ignore epochs.
COMPUTE	OKSAMval	=	SAMval_sd>0 & epoch = 1.
COMPUTE	OKSAMaro	=	SAMaro_sd>0  & epoch = 1.
COMPUTE	OKnews_liking	=	news_liking_sd>0	 & epoch = 1.
COMPUTE	OKnews_interest	=	news_interest_sd>0	 & epoch = 1.
COMPUTE	OKnews_relevance	=	news_relevance_sd>0	 & epoch = 1.
COMPUTE	OKnews_immersion	=	news_immersion_sd>0	 & epoch = 1.
COMPUTE	OKnews_concentration	=	news_concentration_sd>0	 & epoch = 1.
COMPUTE	OKnews_newinfo	=	news_newinfo_sd>0	 & epoch = 1.
COMPUTE	OKnews_comprehension	=	news_comprehension_sd>0	 & epoch = 1.
COMPUTE	OKnews_trust	=	news_trust_sd>0 & epoch = 1.
COMPUTE	OKnews_wouldbuy	=	news_wouldbuy_sd>0	 & epoch = 1.
COMPUTE	OKnews_wouldpay	=	news_wouldpay_sd>0	 & epoch = 1.
COMPUTE	OKnews_wouldshare	=	news_wouldshare_sd>0	 & epoch = 1.
COMPUTE	OKtweet_liking	=	tweet_liking_sd>0	 & epoch = 1.
COMPUTE	OKtweet_interest	=	tweet_interest_sd>0	 & epoch = 1.
COMPUTE	OKtweet_relevance	=	tweet_relevance_sd>0	 & epoch = 1.
COMPUTE	OKtweet_immersion	=	tweet_immersion_sd>0	 & epoch = 1.
COMPUTE	OKtweet_concentration	=	tweet_concentration_sd>0	 & epoch = 1.
COMPUTE OKmultitask_effort = multitask_effort_sd>0 & epoch = 1.
COMPUTE OKgaze_allocation_estimate = gaze_allocation_estimate_sd>0 & epoch = 1.
COMPUTE OKrecognition_news_factual = recognition_news_factual_sd>0 & epoch = 1.
COMPUTE OKrecognition_news_visual = recognition_news_visual_sd>0 & epoch = 1.
COMPUTE OKrecognition_tweets = recognition_tweets_sd>0 & epoch = 1.
COMPUTE OKtracked_gaze_tabletVStv= tracked_gaze_tabletVStv_sd>0 & ~missing(tracked_gaze_tabletVStv) & epoch=1.
EXECUTE.
*- repeat for derived variables.
COMPUTE OKnews_involvement = OKnews_interest & OKnews_relevance.
COMPUTE OKnews_attention = OKnews_concentration & OKnews_immersion.
COMPUTE	OKnews_purchase_intent	=	OKnews_wouldbuy & OKnews_wouldpay.
COMPUTE OKtweet_involvement = OKtweet_interest & OKtweet_relevance.
COMPUTE OKtweet_attention = OKtweet_concentration & OKtweet_immersion.
EXECUTE.

* Identify participants with abnormally high baseline physiology variances.
* - clone the dataset and select one row per participant only.
DATASET COPY temp.
DATASET ACTIVATE temp.
FILTER OFF.
USE ALL.
SELECT IF (trialid=1 & epoch=1).
EXECUTE.
* - transform SDs to variances.
COMPUTE BL_IBi_var=BL_IBi_std * BL_IBi_std.
COMPUTE BL_EDA_var=BL_EDA_std * BL_EDA_std.
COMPUTE BL_EMGZM_var=BL_EMGZM_std * BL_EMGZM_std.
COMPUTE BL_EMGCS_var=BL_EMGCS_std * BL_EMGCS_std.
COMPUTE BL_EMGOO_var=BL_EMGOO_std * BL_EMGOO_std.
EXECUTE.
* - ztransform variances.
DESCRIPTIVES VARIABLES=BL_IBi_var BL_EDA_var BL_EMGZM_var BL_EMGCS_var BL_EMGOO_var
  /SAVE
  /STATISTICS=MEAN STDDEV.
* - examine baseline zvariances visually.
EXAMINE VARIABLES=ZBL_IBi_var ZBL_EDA_var ZBL_EMGZM_var ZBL_EMGCS_var ZBL_EMGOO_var
  /PLOT BOXPLOT STEMLEAF
  /COMPARE GROUPS
  /STATISTICS DESCRIPTIVES EXTREME
  /CINTERVAL 95
  /MISSING LISTWISE
  /NOTOTAL.
* - mark participants with baseline variances 3 SDs above the mean.
COMPUTE OKIBI = ZBL_IBi_var < 3.
COMPUTE OKlogiSCR = zBL_EDA_var < 3.
COMPUTE OKlogEMGZM = zBL_EMGZM_var < 3.
COMPUTE OKlogEMGCS = zBL_EMGCS_var < 3.
COMPUTE OKlogEMGOO = zBL_EMGOO_var < 3.
EXECUTE.
* - copy these labels to the main datafile and close temporary datafile.
DATASET ACTIVATE multitasking.
STAR JOIN
  /SELECT t0.conditionset, t0.trialid, t0.epoch, t0.newsid, t0.tweetval, t0.newsval, t0.mood, 
    t0.SAMval, t0.SAMaro, t0.SAMaro_mean, t0.news_interest, t0.news_relevance, t0.news_trust, 
    t0.news_newinfo, t0.news_comprehension, t0.news_liking, t0.news_concentration, t0.news_immersion, 
    t0.news_wouldbuy, t0.news_wouldpay, t0.news_wouldshare, t0.tweet_interest, t0.tweet_relevance, 
    t0.tweet_liking, t0.tweet_concentration, t0.tweet_immersion, t0.multitask_effort, 
    t0.gaze_allocation_estimate, t0.news_involvement, t0.news_attention, t0.news_purchase_intent, 
    t0.tweet_involvement, t0.tweet_attention, t0.recognition_news_factual, t0.recognition_news_visual, 
    t0.recognition_tweets, t0.pre_attitude, t0.pre_intensity, t0.BL_IBI, t0.BL_IBI_std, t0.BL_iSCR, 
    t0.BL_EDA_std, t0.BL_EMGZM, t0.BL_EMGZM_std, t0.BL_EMGCS, t0.BL_EMGCS_std, t0.BL_EMGOO, 
    t0.BL_EMGOO_std, t0.IBI, t0.IBI_std, t0.iSCR, t0.EMGZM, t0.EMGZM_std, t0.EMGCS, t0.EMGCS_std, 
    t0.EMGOO, t0.EMGOO_std, t0.tracked_gaze_tabletVStv, t0.BL_logiSCR, t0.BL_logEMGZM, t0.BL_logEMGCS, 
    t0.BL_logEMGOO, t0.logiSCR, t0.logEMGZM, t0.logEMGCS, t0.logEMGOO, t0.OKSAMval, t0.OKSAMaro, 
    t0.OKnews_liking, t0.OKnews_interest, t0.OKnews_relevance, t0.OKnews_immersion, 
    t0.OKnews_concentration, t0.OKnews_newinfo, t0.OKnews_comprehension, t0.OKnews_trust, 
    t0.OKnews_wouldbuy, t0.OKnews_wouldpay, t0.OKnews_wouldshare, t0.OKtweet_liking, 
    t0.OKtweet_interest, t0.OKtweet_relevance, t0.OKtweet_immersion, t0.OKtweet_concentration, 
    t0.OKgaze_allocation_estimate, t0.OKrecognition_news_factual, t0.OKrecognition_news_visual, 
    t0.OKrecognition_tweets, t0.OKnews_involvement, t0.OKnews_attention, t0.OKtweet_attention, 
    t0.OKnews_purchase_intent, t0.OKtweet_involvement, 
     t1.OKIBI, t1.OKlogiSCR, t1.OKlogEMGZM, t1.OKlogEMGCS, t1.OKlogEMGOO
  /FROM * AS t0
  /JOIN 'temp' AS t1
    ON t0.partid=t1.partid
  /OUTFILE FILE=*.
CLOSE temp.
* Log-transform physiological variables.
COMPUTE BL_logiSCR = ln(BL_iSCR +1).
COMPUTE BL_logEMGZM = ln(BL_EMGZM +1).
COMPUTE BL_logEMGCS = ln(BL_EMGCS +1).
COMPUTE BL_logEMGOO = ln(BL_EMGOO +1).
COMPUTE logiSCR = ln(iSCR +1).
COMPUTE logEMGZM = ln(EMGZM +1).
COMPUTE logEMGCS = ln(EMGCS +1).
COMPUTE logEMGOO = ln(EMGOO +1).
EXECUTE.
* - close temporary file.
DATASET CLOSE temp.
