# Supplementary material for: Negativity Bias in Media Multitasking: The Effects of Negative Social Media Messages on Attention to Television News Broadcasts
Source: PLoS One. 2016 May 4;11(5):e0153712. doi: 10.1371/journal.pone.0153712 (PMC4856346; doi:10.1371/journal.pone.0153712)
Supplement: S3 Appendix — To protect participants’ privacy, participant identifiers have been anonymized and no participant-related data are included in the data files. (ZIP) [file pone.0153712.s003.zip › README.txt]

multitasking.sav			SPSS data file
preprocess.sps				SPSS preprocessing syntax (for illustration only, already run for data)
analyses.sps				LMM analyses in SPSS syntax
results.spv					Output from SPSS analysis
